# Supplementary material for: Transcriptome Analyses Indicate Significant Association of Increased Non-Additive and Allele-Specific Gene Expression with Hybrid Weakness in Rice (Oryza sativa L.)
Source: Life (Basel). 2022 Aug 21;12(8):1278. doi: 10.3390/life12081278 (PMC9410013; doi:10.3390/life12081278)
Supplement: Supplementary file 1 [file life-12-01278-s001.zip]

Archive with 1 entries (1 files):
- life-1834012-supplementary.pdf
